# Supplementary material for: Leaf Economic and Hydraulic Traits Signal Disparate Climate Adaptation Patterns in Two Co-Occurring Woodland Eucalypts
Source: Plants (Basel). 2022 Jul 14;11(14):1846. doi: 10.3390/plants11141846 (PMC9320154; doi:10.3390/plants11141846)
Supplement: Supplementary file 1 [file plants-11-01846-s001.zip]

Archive with 1 entries (1 files):
- plants-1790783-supplementary.pdf
